# Supplementary material for: Competitive protein recruitment in artificial cells
Source: Commun Chem. 2024 Jun 28;7:148. doi: 10.1038/s42004-024-01229-9 (PMC11213860; doi:10.1038/s42004-024-01229-9)
Supplement: Supplementary file 5 — Supplementary Data 2 [file 42004_2024_1229_MOESM5_ESM.xlsx]

## Sheet: Figure 2
	Figure 2e			values are mean fluorescence intensity per coacervate					Figure 2f
	no 14-3-3	14-3-3γ	14-3-3σ						14-3-3γ	14-3-3σ
		87.24	73.885						89.318	39.828
		108.076	81.033						109.218	46.228
		101.662	86.519						105.765	45.525
	2.305	89.641	85.921						101.962	55.844
	1.497	91.015	72.917						112.417	59.059
	1.937	98.64	89.151						79.44	65.003
	2.382	87.728	99.201						55.73	54.681
	1.915	83.212	66.342						59.577	65.364
	1.451	88.148	57.96						99.786	54.072
	2.083	78.639	61.712						67.36	27.462
	1.886	89.102	88.351						81.215	34.822
	2.265	97.388	95.574						78.135	46.043
	1.978	91.723	69.347						100.594	38.388
	2.317	88.771	76.549						105.298	26.163
	1.668	84.683	99.358						64.671	53.391
	2.278	105.455	98.548						106.148	51.279
	2.213	88.185	86.396						90.306	52.617
	2.329	96.732	101.633						74.884	67.168
	2.275	86.211	79.898						44.304	33.83
	1.574	72.107	110.223						75.833	29.831
	2.201	83.968	81.592						73.028	44.716
	2.171	90.427	72.27						90.271	56.997
	2.295	62.88	112.029						78.202	53.08
	2.296	87.421	103.016						78.538	48.843
	1.935	74.274	148.968						74.229	32.575
	2.129	88.994	76.498						75.318	42.816
	2.37	79.508	98.004						56.736	19.476
	1.978	100.593	92.937						52.956	47.265
	2.242	56.698	68.97						80.32	43.838
	2.239	95.878	126.229						63.397	43.623
	2.295	85.185	117.277						97.376	39.188
	2.392	102.067	78.91						87.09	46.745
	2.058	93.842	77.127						72.985	28.989
	1.757	86.47	80.483						76.679	32.247
	2.204	92.021	63.064						106.03	43.128
	2.195	89.271	95.319						81.014	39.251
	1.737	91.239	148.719						93.565	41.377
	2.442	76.155	67.34						97.507	45.222
	1.914	65.523	66.328						48.39	44.003
	1.586		95.348						89.898	43.401
	2.275		108.839						105.925	46.975
	1.993		97.502						61.18	35.237
	2.241		113.755						93.965	50.993
	2.128		72.941						70.123	32.449
			55.327						54.257	28.49
			84.469						95.75	48.018
			118.074						92.324	40.49
			54.52						77.224	24.253
			67.882						53.792	33.301
			123.442						41.162	45.046
			92.863						85.178	45.432
			177.079						97.929	32.357
			87.817						80.159	37.772
			102.386						83.785	52.747
			64.119						107.495	47.497
									61.375	69.818
									75.856	26.445
									93.414	49.706
									71.32	43.755
									71.71	48.044
									78.023	38.839
									96.225	52.006
									85.863	44.283
									98.954	46.209
									90.473	48.019
									100.279	43.889
									96.541	39.211
									110.059	48.849
									109.926	64.278
									124.047	41.483
									107.232	37.713
										61.391
										48.692
										42.127
										42.648
										71.098
										45.479
										58.106
										44.126
										46.923
										48.267
										44.463
										46.123
										49.188
										44.674
										44.291
										33.059
										46.896
										47.032
										49.893
										38.402
										46.819
										36.544
										51.362
										65.682
										54.177
										44.265
										49.102
										46.414
										70.792
										30.132
										54.133
										35.448
										50.442
										40.631
										23.461
										68.82

## Sheet: Figure 3
	Figure 3d
	Control	Control + 15 min	Before ATP	+ ATP, + 15 min		values are mean fluorescence intensity per coacervate
	60.033	51.413	59.291	4.96
	54.294	50.488	54.65	3.318
	60.767	50.263	52.371	2.987
	56.799	49.844	60.407	2.654
	58.269	51.966	62.677	2.676
	45.092	53.854	56.168	2.509
	65.628	52.461	57.906	2.553
	54.523	56.618	61.563	2.451
	63.41	51.319	57.818	2.394
	65.346	56.817	46.723	2.517
	52.258	58.966	53.451	2.353
	57.693	59.264	59.275	2.479
	69.752	60.329	49.041	2.337
	75.578	59.313	60.808	2.366
	60.703	62.942	67.302	2.416
	67.144	58.003	67.12	2.355
	55.411	65.362	54.382	2.481
	58.837	64.736	53.669	2.361
	50.74	65.81	18.433	2.411
	52.126	67.608	45.591	2.469
	55.887	67.718	45.12	2.406
	50.224	67.601	39.281	2.407
	54.789	68.845	39.536	2.435
	45.618	70.188	46.206	2.463
	58.927	72.018	42.699	2.447
	57.088	67.332	43.01	2.622
	56.392	72.248	48.42	2.612
	46.057	75.061	41.257	2.626
	47.709	77.538	50.927	2.63
	44.858	75.89	50.909	2.523
	48.54	66.248	53.799	2.56
	52.752
	71.883
	54.284

## Sheet: Figure 4
Figure 4b	data is normalized to initial fluorescence intensity in receiver population								quantified as population of coacervates													Figure 4c			quantified as population of coacervates
	His6 - left panel						His10 - middle panel							(His6)2 -right panel									His6 - left panel						His10 - middle panel							(His6)2 -right panel
Time (h)	SUMO sender			SUMO receiver			SUMO sender			SUMO receiver				Sender			Receiver					Time (h)	SUMO sender			SUMO receiver			SUMO sender			SUMO receiver				SUMO sender			SUMO receiver
	MEAN	STD DEV		MEAN	STD DEV		MEAN	STD DEV		MEAN	STD DEV			MEAN	STD DEV		MEAN	STD DEV					MEAN	STD DEV		MEAN	STD DEV		MEAN	STD DEV		MEAN	STD DEV			MEAN	STD DEV		MEAN	STD DEV
-0.333333	1	0.242792					1	0.333995						1	0.299934							-0.333333	1	0.288805					1	0.16942						1	0.197397
0	1.05479	0.252192		0.154859	0.0443812		1.01087	0.247702		0.0470715	0.0137525			1.17561	0.125074		0.0299792	0.00746471				0	0.981686	0.322582		0.189754	0.0591858		0.973282	0.303081		0.0485845	0.00796138			1.09291	0.265217		0.0320828	0.00569556
0.333333	0.99388	0.27409		0.243074	0.0776247		0.979324	0.29145		0.0770012	0.022343			1.18131	0.114619		0.052273	0.0137054				0.333333	0.902428	0.365461		0.242174	0.0659778		0.983866	0.287426		0.0710637	0.0129924			1.08196	0.270102		0.0534145	0.0110711
0.666667	0.996446	0.208345		0.348888	0.0790706		0.898934	0.30631		0.0913012	0.0264622			1.16508	0.100332		0.076433	0.0197052				0.666667	0.881708	0.385454		0.273412	0.072968		0.91881	0.330658		0.0913886	0.0367695			1.0748	0.275861		0.0655096	0.0132043
1	0.894215	0.255566		0.406738	0.0999781		0.965819	0.298528		0.105015	0.0364345			1.18288	0.10561		0.091242	0.0251031				1	0.877836	0.363664		0.294594	0.0772626		0.978822	0.323848		0.102655	0.0257173			1.05325	0.282175		0.0751515	0.0159988
1.33333	0.84319	0.258471		0.438783	0.108302		0.986207	0.257727		0.121752	0.045064			1.15221	0.109643		0.110044	0.0297184				1.33333	0.890813	0.395338		0.308984	0.0843189		0.968198	0.317559		0.126941	0.062246			1.04579	0.266518		0.0887398	0.0212677
1.66667	0.788362	0.242722		0.471897	0.120977		0.900941	0.274881		0.155762	0.0499784			1.15103	0.116947		0.127261	0.035638				1.66667	0.827121	0.386049		0.330048	0.0888778		0.877251	0.319298		0.126379	0.037278			1.0358	0.273429		0.0915129	0.0207557
2	0.785496	0.220603		0.466387	0.177069		0.776152	0.399723		0.157952	0.0542541			1.13452	0.11783		0.141047	0.046213				2	0.830966	0.367509		0.33347	0.0960926		0.891608	0.290182		0.132025	0.0442225			0.867047	0.343184		0.100024	0.0217796
2.33333	0.750494	0.225436		0.528119	0.113552		0.966224	0.277893		0.169971	0.0552057			1.10674	0.159428		0.151361	0.0397917				2.33333	0.829116	0.370588		0.351098	0.0980219		0.873946	0.291868		0.153969	0.072482			1.01089	0.27761		0.102264	0.0244248
2.66667	0.735735	0.215419		0.547203	0.122827		0.964607	0.270149		0.174064	0.0584124			1.14029	0.107696		0.174478	0.0547011				2.66667	0.82202	0.370853		0.361907	0.101484		0.85065	0.298465		0.162492	0.0750645			1.02891	0.270507		0.115063	0.0268779
3	0.674979	0.219561		0.538853	0.119479		0.936724	0.228227		0.195312	0.0652431			1.10032	0.161354		0.166872	0.0564067				3	0.817805	0.370839		0.371989	0.107695		0.824197	0.298639		0.179539	0.0793997			0.973961	0.276736		0.108962	0.0267286
3.33333	0.662943	0.20828		0.54689	0.128076		0.883135	0.310547		0.186565	0.062662			1.10096	0.158565		0.181039	0.061343				3.33333	0.858147	0.32714		0.383393	0.106598		0.810134	0.290022		0.181346	0.0819955			1.02285	0.256471		0.134731	0.0341733
3.66667	0.61537	0.192635		0.514011	0.132648		0.769073	0.405433		0.170114	0.0638874			1.17276	0.199199		0.192738	0.0564468				3.66667	0.801142	0.363003		0.392709	0.115187		0.851988	0.285339		0.193562	0.0836547			0.972596	0.317501		0.113293	0.0282858
4	0.598319	0.184038		0.532366	0.127216		0.801649	0.389699		0.206836	0.0851875			1.0821	0.169341		0.210196	0.0658781				4	0.809031	0.352221		0.413296	0.11705		0.805197	0.294223		0.213097	0.0913217			0.991795	0.28017		0.138891	0.0337467
4.33333	0.585175	0.179661		0.505179	0.133352		0.942851	0.178939		0.210264	0.0742768			1.11551	0.13902		0.217219	0.0782992				4.33333	0.760562	0.358445		0.411142	0.116548		0.81752	0.289313		0.206608	0.0905323			0.929101	0.270464		0.127883	0.0325735
4.66667	0.568579	0.158754		0.439448	0.190434		0.831879	0.252343		0.232359	0.0850963			1.0696	0.171889		0.222577	0.0778176				4.66667	0.7955	0.34009		0.434108	0.114447		0.829295	0.270312		0.22221	0.0856083			0.982132	0.290153		0.143072	0.0365838
5	0.524406	0.175245		0.452227	0.13313		0.913221	0.177323		0.226089	0.067772			1.12785	0.117569		0.244449	0.0741254				5	0.739194	0.356159		0.428083	0.116667		0.808314	0.264599		0.227214	0.0985204			0.94638	0.286698		0.137269	0.0355386
5.33333	0.521736	0.172809		0.452123	0.133378		0.925161	0.162671		0.229922	0.0962417			1.12278	0.0934694		0.240255	0.0848007				5.33333	0.71056	0.378398		0.43576	0.118728		0.76151	0.2764		0.236687	0.107378			0.956256	0.287956		0.131702	0.0370958
5.66667	0.49313	0.163456		0.441467	0.128115		0.824683	0.269133		0.243948	0.0880423			1.1004	0.109101		0.266422	0.0941918				5.66667	0.735296	0.359251		0.435139	0.12297		0.803993	0.26587		0.248997	0.103056			0.957515	0.277248		0.156254	0.0405728
6	0.513217	0.152853		0.448475	0.119765		0.794871	0.283016		0.255289	0.0920703			1.11433	0.112954		0.270776	0.0804262				6	0.77445	0.343248		0.442539	0.127991		0.785715	0.263328		0.252075	0.101745			0.982515	0.287188		0.151796	0.0372664
6.33333	0.483855	0.152683		0.43257	0.126448		0.922046	0.150678		0.24632	0.0892677			1.03521	0.145963		0.319678	0.0825131				6.33333	0.756716	0.360057		0.456599	0.128731		0.778529	0.257092		0.27537	0.10972			0.988403	0.26767		0.178631	0.0458204
6.66667	0.485066	0.141936		0.419595	0.118476		0.870725	0.169476		0.260972	0.0933348			1.07434	0.151501		0.296843	0.0911818				6.66667	0.775797	0.358933		0.468029	0.118874		0.766353	0.255888		0.275557	0.105866			0.995869	0.309096		0.162569	0.0416821
7	0.460681	0.132961		0.413694	0.133248		0.850598	0.19612		0.259134	0.0983535			1.07901	0.126057		0.328166	0.094573				7	0.733142	0.340909		0.4793	0.123076		0.786973	0.248221		0.26773	0.113614			0.961717	0.257068		0.19158	0.0451805
7.33333	0.458571	0.139227		0.393855	0.114698		0.799798	0.255902		0.252656	0.0993963			1.11623	0.118412		0.295217	0.0983054				7.33333	0.694491	0.355841		0.469971	0.129458		0.794934	0.261735		0.264599	0.115139			0.817174	0.288639		0.162142	0.0440072
7.66667	0.454936	0.135462		0.406699	0.106882		0.829102	0.282729		0.252708	0.0882118			1.12304	0.100834		0.305692	0.101717				7.66667	0.68203	0.357533		0.501989	0.120909		0.749521	0.251352		0.275129	0.119728			0.996296	0.287295		0.190556	0.046823
8	0.444424	0.133287		0.386091	0.109878		0.765176	0.268546		0.252434	0.08829			1.09565	0.114178		0.332581	0.104907				8	0.772084	0.327325		0.475521	0.132061		0.755207	0.252275		0.279304	0.110349			0.855848	0.270784		0.183175	0.0444765
8.33333	0.439813	0.119492		0.401775	0.0948066		0.85649	0.151239		0.291619	0.0866866			1.08876	0.183949		0.328206	0.106834				8.33333	0.749515	0.331435		0.492964	0.12149		0.757643	0.246937		0.302586	0.12389			0.882619	0.249026		0.190513	0.0460124
8.66667	0.431971	0.0606382		0.363204	0.104381		0.847469	0.143287		0.284528	0.103555			1.05602	0.157943		0.348193	0.109703				8.66667	0.689391	0.327101		0.507856	0.119032		0.779306	0.254764		0.278367	0.114724			0.833087	0.262188		0.190001	0.050876
9	0.393868	0.125354		0.343899	0.101164		0.854456	0.136261		0.291984	0.103633			1.0451	0.198678		0.343637	0.113997				9	0.672992	0.350767		0.490982	0.126908		0.778168	0.247954		0.31792	0.124358			0.780633	0.254977		0.179933	0.047207
9.33333	0.342557	0.182892		0.352679	0.0944809		0.878481	0.109525		0.274269	0.0941169			1.08264	0.115864		0.373456	0.112472				9.33333	0.732416	0.337038		0.513802	0.132352		0.776322	0.273617		0.291842	0.122592			0.840148	0.259841		0.205915	0.0533292
9.66667	0.422279	0.0328006		0.328358	0.102649		0.775135	0.176841		0.293509	0.105836			1.04512	0.209855		0.356319	0.121181				9.66667	0.685215	0.357837		0.508292	0.127278		0.756519	0.240273		0.305864	0.122806			0.855912	0.265835		0.205061	0.0509614
10	0.406074	0.0503343		0.355062	0.0899998		0.766557	0.172422		0.284293	0.0999829			1.06073	0.16924		0.367416	0.117549				10	0.712079	0.322489		0.500297	0.131282		0.700936	0.298839		0.324731	0.123783			0.846398	0.294825		0.22618	0.0599207

## Sheet: Figure 5
	Figure 5c	quantified as population of coacervates									Figure 5e	quantified as population of coacervates							Figure 5f	quantified as mean FL intensity per coacervate
																			No ATP	with ATP
	Time (h)	Sender			Receiver						Time (h)	Sender			Receiver				no ATP	+ ATP
		MEAN	STD DEV		MEAN	STD DEV						MEAN	STD DEV		MEAN	STD DEV			71.728	66.581
	-0.333333	126.643	18.7759								-0.333333	129.365	13.4272						42.709	88.333
	0	118.642	16.938		17.134	8.122					0	6.886	2.573		28.774	12.987			36.284	51.498
	0.333333	115.046	17.34		20.583	11.136					0.333333	5.089	1.583		41.812	17.363			30.982	42.158
	0.666667	121.413	20.405		23.832	12.975					0.666667	4.347	1.215		44.457	20.844			28.463	24.849
	1	110.729	16.272		29.357	16.254					1	4.096	1.087		49.177	22.192			25.465	87.2
	1.33333	120.64	15.563		31.693	16.596					1.33333	3.5	0.867		53.279	25.871			37.651	30.752
	1.66667	112.24	18.921		34.982	19.396					1.66667	3.359	0.67		56.826	28.234			26.572	51.322
	2	117.063	15.479		35.345	20.619					2	3.314	0.85		60.377	30.337			24.763	77.934
	2.33333	113.003	13.116		35.441	20.371					2.33333	3.262	0.816		62.088	31.376			48.693	116.568
	2.66667	129.032	19.977		38.408	20.802					2.66667	3.399	0.875		63.872	30.482			29.735	81.119
	3	113.869	14.796		43.037	24.504					3	3.257	0.915		62.894	28.604			25.093	111.994
	3.33333	117.241	14.829		44.002	24.382					3.33333	3.603	1.163		66.682	30.797			27.087	97.231
	3.66667	117.162	10.774		43.09	22.551					3.66667	3.01	0.571		67.647	31.792			21.51	121.074
	4	124.95	13.988		49.595	28.641					4	3.081	0.541		70.336	33.265			33.746	70.379
	4.33333	127.346	15.813		49.524	27.087					4.33333	3.001	0.61		70.569	32.949			21.018	76.279
	4.66667	117.944	9.73		52.656	26.844					4.66667	2.896	0.653		69.869	31.825			60.132	82.066
	5	114.417	12.477		48.156	25.874					5	3.084	0.653		73.395	30.506			38.266	49.523
	5.33333	117.656	13.851		46.48	24.302					5.33333	2.948	0.654		73.37	35.473			66.191	49.108
	5.66667	123.783	9.179		54.675	26.491					5.66667	2.983	0.645		72.245	32.771			58.987	55.906
	6	128.061	9.44		55.395	31.259					6	3.236	0.647		73.985	33.436			25.544	71.054
	6.33333	113.918	8.791		52.868	24.335					6.33333	2.758	0.471		68.108	28.298			31.505
	6.66667	121.336	7.909		50.259	26.974					6.66667	3.027	0.504		69.023	28.504			31.791
	7	133.663	13.911		59.219	31.358					7	3.27	0.746		75.101	34.995			27.964
	7.33333	123.625	6.957		53.991	27.093					7.33333	3.368	0.766		76.434	35.011			51.596
	7.66667	125.576	9.103		51.722	24.554					7.66667	3.254	0.623		74.167	32.156			36.084
	8	139.862	15.841		63.475	35.903					8	3.365	0.582		74.173	32.711			45.176
	8.33333	129.637	9.092		58.014	26.042					8.33333	3.154	0.456		72.119	30.513			22.695
	8.66667	126.082	12.989		56.993	28.475					8.66667	3.554	0.648		81.007	33.649			19.042
	9	131.362	9.465		66.614	31.277					9	3.456	0.636		71.941	28.624			33.114
	9.33333	127.296	12.108		59.127	31.131					9.33333	3.604	0.676		72.601	29.385			48.326
	9.66667	123.157	12.875		61.573	29.006					9.66667	3.871	0.786		73.712	31.2			60.386
	10	134.203	10.449		62.326	32.685					10	3.652	0.534		72.541	28.83
